# Supplementary material for: Shikonin Functionalized Packaging Film for Monitoring the Freshness of Shrimp
Source: Materials (Basel). 2022 Sep 23;15(19):6615. doi: 10.3390/ma15196615 (PMC9572350; doi:10.3390/ma15196615)
Supplement: Supplementary file 1 [file materials-15-06615-s001.zip]

Archive with 1 entries (1 files):
- materials-1918481-supplementary.pdf
